# Supplementary material for: Incidence Rate and Determinants of Recurrent Cholesteatoma Following Surgical Management: A Systematic Review, Subgroup, and Meta-Regression Analysis
Source: Biomedicines. 2025 Oct 14;13(10):2506. doi: 10.3390/biomedicines13102506 (PMC12562222; doi:10.3390/biomedicines13102506)
Supplement: Supplementary file 1 [file biomedicines-13-02506-s001.zip]

Archive with 1 entries (1 files):
- biomedicines-3836107-supplementary.pdf
